# Supplementary material for: Attitudes towards Use of High-Importance Antimicrobials—A Cross-Sectional Study of Australian Veterinarians
Source: Antibiotics (Basel). 2022 Nov 10;11(11):1589. doi: 10.3390/antibiotics11111589 (PMC9686791; doi:10.3390/antibiotics11111589)
Supplement: Supplementary file 1 [file antibiotics-11-01589-s001.zip]

Archive with 2 entries (2 files):
- Document S1.pdf
- Document S2.pdf
